# Supplementary material for: Facile and Low-Cost SPE Modification Towards Ultra-Sensitive Organophosphorus and Carbamate Pesticide Detection in Olive Oil
Source: Molecules. 2020 Oct 28;25(21):4988. doi: 10.3390/molecules25214988 (PMC7672650; doi:10.3390/molecules25214988)
Supplement: Supplementary file 1 [file molecules-25-04988-s001.zip]

Archive with 3 entries (2 files):
- molecules-911068-supplementary/
- molecules-911068-supplementary/molecules-911068-supplementary-for XML.docx
- molecules-911068-supplementary/molecules-911068-supplementary-for XML.pdf
